# Supplementary material for: Platelet-rich plasma treatment improves postoperative recovery in patients with pilonidal sinus disease: a randomized controlled clinical trial
Source: BMC Surg. 2021 Oct 21;21:373. doi: 10.1186/s12893-021-01370-5 (PMC8529773; doi:10.1186/s12893-021-01370-5)
Supplement: Supplementary file 1 — Additional file 1. : Consent Form and Follow-up Form. [file 12893_2021_1370_MOESM1_ESM.xlsx]

## Sheet: Sheet1
patient number	gender	age	education level	job	smoking frequency	comorbidities	drug using	family history of PS	fraquency of changing underwear	frequency of bathing	cleaning hair in the gluteal area	epilation in the gluteal area	standing working	sitting working	complaint period	past abscess drainage	number of pits	the direction of the sinuses	group	cavity volume	wound healing speed (Day)	VAS1	VAS2	VAS3	VAS4	VAS5	painkiller amount	walking time without pain	pain-free time to defecate	the time to return to daily activity	complication/recurrence	SF36-PRE 1	SF36-PRE2	SF36-PRE3	SF36-PRE4	SF36-PRE5	SF36-PRE6	SF36-PRE7	SF36-PRE8	NHP-P-PRE	NHP-ER-PRE	NHP-S-PRE	NHP-SI-PRE	NHP-PM-PRE	NHP-E-PRE	SF36-POST1	SF36-POST2	SF36-POST3	SF36-POST4
1	M	21	7	student	1	0	0	0	3	3	0	0	4	6	1	0	3	vertical	A	20cc	60	3	5	5	7	4	8	8th hour	12th hour	17th day	0	100	100	100	90	92	100	80	75	0	0	0	0	0	0	100	100	100	95
2	M	21	6	technician	1	1	0	0	2	4	0	0	4	4	2.5	0	4	vertical	A	17cc	51	4	4	6	6	4	12	6th hour	24th hour	19th day	0	85	100	100	65	72	62.5	77.5	55	0	0	0	0	0	0	70	100	100	65
3	M	18	5	student	0	0	0	0	7	4	0	0	5	7	3	0	4	vertical	A	12cc	41	1	1	1	2	2	0	10th hour	24th hour	26th day	0	95	25	0	70	52	75	35	55	34.12	34.22	48.96	38.5	11.54	39.2	95	50	33	65
4	M	32	7	student	0	0	0	0	3	3	1	0	6	8	2	0	5	vertical	A	11cc	45	2	3	3	3	2	0	8th hour	14th hour	15th day	0	80	50	33	20	64	25	45	55	24.13	10.47	39.83	0	0	0	85	75	33	40
5	M	30	5	none	0	1	1	0	3	3	0	0	6	8	4	0	2	vertical	A	12cc	42	4	4	2	2	2	10	4th hour	12th hour	19th day	0	80	0	100	80	88	100	70	45	0	0	0	0	10.57	36.8	80	25	66.6	80
6	M	28	7	student	1	0	0	0	6	5	0	0	5	12	2	0	1	vertical	A	8cc	23	3	4	4	5	3	10	6th hour	10th hour	9th day	0	50	25	33.3	10	52	75	67.5	35	10.49	47.71	65.06	42.14	0	100	65	50	66.6	35
7	M	20	5	technician	1	0	0	1	3	3	0	0	6	8	2	0	8	vertical	A	33cc	114	2	3	3	7	4	14	12th hour	20th hour	15th day	0	100	100	100	85	80	87.5	100	90	8.96	0	0	0	10.79	0	100	100	100	85
8	M	27	6	cashier	1	0	0	0	3	3	0	0	4	8	3	1	2	lateral	A	22cc	44	3	6	5	7	5	10	6th hour	16th hour	16th day	0	80	75	100	65	76	100	90	75	0	0	0	0	0	0	80	100	100	80
9	M	22	5	clerk	1	0	0	0	4	3	1	0	5	8	1.5	0	2	vertical	A	14cc	57	1	6	4	6	3	10	6th hour	12th hour	20th day	0	100	66.6	100	75	80	100	90	85	10.49	10.47	0	22.01	10.79	24	100	100	100	90
10	M	24	5	officer	1	0	0	1	4	3	1	0	7	8	1	0	3	vertical	A	13cc	27	3	3	3	3	3	5	9th hour	30th hour	15th day	0	90	75	100	55	76	100	67.5	70	0	0	16.1	0	0	0	100	100	100	55
11	F	24	5	clerk	1	0	0	1	3	3	1	0	5	5	2	0	4	vertical	A	21cc	44	4	3	5	4	3	10	3rd hour	12th hour	21st day	0	100	100	100	70	72	100	80	75	0	0	0	0	0	0	100	100	100	70
12	M	32	8	research assistant	0	0	0	0	7	7	0	0	4	6	2	1	3	vertical	A	39 cc	107	3	7	7	5	6	14	5th hour	11th hour	30th day	0	100	100	100	60	72	75	80	80	8.96	0	16.1	0	9.3	0	100	100	100	80
13	F	28	6	officer	1	0	0	0	4	4	1	0	6	8	3	0	4	vertical	A	25cc	68	3	3	3	3	3	14	4th hour	10th hour	14th day	0	100	100	100	60	70	75	80	80	0	0	0	0	0	0	100	100	100	80
14	F	27	6	hairdresser	1	0	0	0	4	3	1	0	10	4	3	1	5	vertical	A	19cc	51	4	3	2	2	1	6	4th hour	8th hour	10th day	0	80	100	66.6	80	80	75	77.5	75	8.96	13.95	21.7	15.97	0	39.2	90	66.6	100	80
15	M	34	7	officer	1	0	0	1	3	3	0	0	9	5	2	0	3	vertical	A	28cc	70	6	4	5	3	3	14	8th hour	16th hour	14th day	0	80	66.6	100	70	72	75	80	75	0	0	0	0	0	0	90	100	100	80
16	M	30	6	health personnel	1	0	0	1	4	4	0	0	10	6	2	1	4	vertical	A	20cc	64	4	3	4	3	3	14	5th hour	14th hour	12th day	0	100	100	100	60	72	75	100	90	19.45	0	0	0	10.79	24	100	100	100	70
17	F	23	4	none	0	0	0	0	3	3	0	0	8	6	1	0	3	vertical	A	14cc	43	4	3	3	4	4	10	6th hour	24th hour	7th day	0	80	100	100	80	88	75	100	75	0	0	0	0	0	0	85	100	100	80
18	F	23	7	none	0	0	0	0	3	2	1	0	10	6	3	0	3	vertical	B	20cc	38	4	3	3	7	4	4	6th hour	20th hour	11th day	0	85	25	0	25	44	37.5	10	55	59.4	34.18	39.83	0	32.56	0	100	100	100	45
19	M	26	5	soldier	1	0	0	0	7	4	0	0	4	10	4	0	4	vertical	B	13cc	34	0	4	2	2	1	1	2nd hour	24th hour	4th day	0	90	50	0	15	68	62.5	77.5	70	20.48	25.96	0	0	9.3	39.2	100	100	100	40
20	M	20	7	student	1	0	0	0	4	4	0	0	8	3	1.5	1	4	vertical	B	30cc	27	1	1	2	1	1	2	6th hour	18th hour	6th day	0	95	100	100	55	68	62.5	35	55	20.48	0	65.06	19.36	0	0	100	100	100	70
21	F	21	5	chef	0	0	0	0	7	3	1	0	7	5	2	0	3	vertical	B	30cc	44	2	4	3	4	5	10	12th hour	12th hour	17th day	0	100	100	100	70	68	100	80	75	10.49	0	12.57	0	0	0	100	100	100	75
22	M	24	7	officer	1	0	0	0	4	3	0	0	6	8	2	1	3	vertical	B	12cc	21	0	4	2	0	1	4	3rd hour	10th hour	4th day	0	100	100	66.6	85	80	87.5	80	70	29.44	0	0	0	11.54	0	100	100	100	80
23	M	20	5	student	0	1	1	0	7	7	1	0	10	2	3	1	3	vertical	B	9cc	16	3	2	2	2	1	2	6th hour	24th hour	5th day	0	100	100	66.6	80	68	100	80	65	0	9.76	0	0	0	0	100	100	100	75
24	M	24	7	soldier	1	0	0	1	4	4	0	0	6	6	3.5	0	2	vertical	B	26cc	34	0	0	1	0	0	0	1st hour	24th hour	5th day	0	80	50	33.3	30	48	75	67.5	85	20.48	0	0	0	0	60.8	100	100	100	55
25	M	30	7	accountant	1	1	0	0	7	3	0	0	4	10	1	0	3	vertical	B	42cc	64	4	5	2	2	0	4	6th hour	36th hour	12th day	0	80	50	33.3	50	28	75	22.5	35	70.18	50.61	0	0	10.57	0	100	100	100	60
26	M	24	5	technician	1	0	0	0	7	5	1	0	12	1	1.5	0	2	vertical	B	11cc	30	2	2	2	2	2	6	6th hour	18th hour	7th day	0	85	87.5	100	90	60	62.5	45	70	28.73	0	0	0	0	0	95	100	100	90
27	M	19	5	student	0	0	0	0	7	7	0	1	1	6	1.5	0	3	vertical	B	18cc	44	5	3	0	0	0	5	3rd hour	24th hour	6th day	0	100	100	100	90	92	100	90	80	0	0	0	0	0	0	100	100	100	90
28	M	29	8	doctor	0	0	0	1	10	7	0	0	5	5	10	1	6	vertical	B	40cc	60	2	2	0	0	0	4	5th hour	24th hour	13th day	0	100	100	100	85	88	100	100	90	0	0	0	0	11.5	0	100	100	100	70
29	M	18	5	student	0	0	0	0	4	4	0	0	4	10	1	0	1	vertical	B	22cc	81	5	5	4	2	1	6	3rd hour	10th hour	20th day	0	80	50	33.3	50	52	75	67.5	45	40.66	17.55	0	0	9.3	0	90	75	66.6	55
30	M	28	5	merchant	1	0	0	0	3	3	0	0	6	6	1	0	3	vertical	B	30cc	48	4	2	2	1	0	4	6th hour	12th hour	10th day	0	100	100	66.6	70	80	37.5	90	50	0	0	0	0	0	0	100	100	100	90
31	F	22	7	student	0	0	0	1	7	7	1	1	8	6	2	0	4	vertical	B	22cc	33	3	3	2	2	2	6	4th hour	12th hour	7th day	0	100	100	100	80	56	100	45	80	0	0	0	0	0	0	100	100	100	80
32	M	37	7	teacher	1	0	0	1	4	4	0	0	4	4	1	0	3	vertical	B	14cc	20	2	1	1	1	1	0	6th hour	24th hour	5th day	0	100	50	100	50	52	100	90	70	8.96	0	0	0	0	0	100	100	100	80
33	F	33	7	officer	0	0	0	0	7	7	1	1	4	8	2	0	2	vertical	B	12cc	17	3	2	2	1	1	0	4th hour	8th hour	6th day	0	100	100	100	80	76	100	80	80	17.05	7.08	16.1	0	11.2	24	100	100	100	80
34	M	19	7	student	1	0	0	1	4	4	1	1	4	8	3	0	4	vertical	B	40cc	56	4	2	2	3	1	4	8th hour	24th hour	11th day	0	90	95	100	70	60	100	100	50	0	0	0	0	0	0	100	100	100	80
35	M	18	5	student	0	0	0	0	4	3	1	0	2	10	1.5	0	2	vertical	C	3cc	21	3	3	0	0	0	0	2nd hour	12th hour	5th day	1(abscess)	100	100	100	75	80	100	100	75	0	0	0	0	0	0	100	100	100	85
36	M	20	5	student	0	0	0	1	3	3	0	0	5	6	0.5	0	2	vertical	C	4cc	14	3	1	1	0	0	0	3rd hour	24th hour	4th day	1(abscess)	100	100	66.6	80	52	100	100	70	0	9.76	77.63	0	11.54	0	100	100	100	80
37	F	23	8	psychologist	0	1	1(NEURONTİN)	0	7	4	1	0	6	6	1	0	1	vertical	C	4cc	28	0	0	0	0	0	0	3rd hour	12th hour	2nd day	1(abscess)	100	100	100	70	76	100	80	70	10.49	0	0	0	11.54	24
38	M	36	5	merchant	1	0	0	0	3	3	0	0	4	6	1	0	3	vertical	C	2cc	11	1	1	2	1	0	0	4th hour	24th hour	3rd day	0	90	75	100	50	56	37.5	45	50	0	0	0	0	0	24	100	100	100	75
39	M	23	7	technician	1	0	0	0	3	3	1	0	15	2	1	0	5	vertical	B	45cc	36	0	1	1	2	1	1	6th hour	18th hour	9th day	0	100	50	100	50	60	100	90	60	0	0	0	22.01	0	0	100	75	100	50
40	M	19	7	student	0	0	0	0	7	14	0	0	8	10	3	0	8	vertical	B	22cc	31	0	0	3	0	0	1	8th hour	36th hour	14th day	0	95	100	100	50	60	100	80	60	0	55.53	0	36.1	0	24	95	100	100	50
41	M	39	5	operator	1	0	0	0	2	2	0	0	2	7	15	1	4	vertical	A	11cc	29	4	5	4	5	5	10	5th hour	18th hour	16th day	0	90	10	100	75	76	75	67.5	80	26.37	10.47	27.26	0	11.54	0	90	75	100	75
42	M	49	3	repairman	0	1	1(LANSOR)	0	7	3	0	0	8	4	3	0	1	vertical	C	7cc	14	0	0	0	0	0	0	2nd hour	6th hour	3rd day	0	100	100	100	75	80	100	80	80	30.85	0	0	0	11.54	0	100	100	100	75
43	M	23	7	doctor	0	0	0	0	4	4	1	0	5	3	1	0	3	vertical	C	4cc	9	1	1	0	0	0	1	2nd hour	8th hour	4th day	0	90	75	100	80	60	62.5	90	60	20.16	9.76	12.57	22.01	11.2	0	90	100	66.6	70
44	M	25	8	engineer	1	1	0	0	7	7	0	0	4	12	5	0	2	vertical	C	3cc	11	1	0	0	0	0	0	3rd hour	24th hour	2nd day	0	100	100	100	65	88	75	57.5	70	10.49	10.47	16.1	0	0	0	100	100	100	65
45	F	36	7	secretary	0	1	1(coumadin)	0	7	7	0	0	2	8	2	0	4	vertical	B	20cc	34	4	5	4	3	1	6	6th hour	26th hour	13th day	0	45	0	0	15	28	0	0	65	80.26	27.31	0	22.53	32.56	100	50	0	0	30
46	M	20	5	merchant	0	1	1(NSAİD)	0	10	3	0	0	6	6	2	0	2	vertical	C	5cc	9	2	1	1	1	1	0	2nd hour	6th hour	2nd day	0	100	100	100	75	68	50	55	70	0	0	12.57	0	11.54	24	100	100	100	80
47	M	21	7	student	0	1	0	0	4	4	0	0	2	4	4	0	5	vertical	B	5cc	17	3	2	2	1	1	4	4th hour	12th hour	3rd day	0	100	50	66.6	70	72	100	100	40	0	31.5	27.26	0	0	0	100	100	100	80
48	M	21	5	student	1	0	0	0	7	6	0	0	6	6	2	0	2	vertical	C	4cc	8	0	0	0	0	0	0	3rd hour	12th hour	2nd day	1(abscess)	100	100	100	90	60	87.5	55	80	0	23.75	0	22.01	11.54	0	100	100	100	90
49	M	28	5	merchant	1	0	0	1	4	4	0	0	6	8	2	1	4	vertical	B	14cc	33	3	3	2	1	0	2	6th hour	30th hour	10th day	0	95	100	100	85	84	100	100	80	0	0	12.57	0	0	0	100	100	100	80
[truncated: 10 more columns]
